# Supplementary material for: Regulatory emotional self-efficacy and anxiety in times of pandemic: a gender perspective
Source: Health Psychol Behav Med. 2022 Dec 28;11(1):2158831. doi: 10.1080/21642850.2022.2158831 (PMC9809367; doi:10.1080/21642850.2022.2158831)
Supplement: Supplemental Material [file RHPB_A_2158831_SM2555.zip]

Archive with 3 entries (3 files):
- SupplTable1.docx
- SupplTable2.docx
- SupplTable3.docx
